# Supplementary material for: Demographic and Socio-Economic Disparities in the Outcomes Among Patients with NVAF Treated with Oral Anticoagulants: A Real-World Evaluation of Medicare Beneficiaries
Source: J Clin Med. 2025 May 7;14(9):3252. doi: 10.3390/jcm14093252 (PMC12072770; doi:10.3390/jcm14093252)
Supplement: Supplementary file 1 [file jcm-14-03252-s001.zip]

Archive with 1 entries (1 files):
- jcm-3582385-supplementary.pdf
